# Supplementary material for: South African Consumers’ Knowledge, Opinions and Awareness of Whole Grains and Their Health Benefits: A Cross-Sectional Online Survey
Source: Nutrients. 2023 Aug 10;15(16):3522. doi: 10.3390/nu15163522 (PMC10457809; doi:10.3390/nu15163522)
Supplement: Supplementary file 1 [file nutrients-15-03522-s001.zip]

Archive with 1 entries (1 files):
- nutrients-2508818-supplementary.pdf
